# Supplementary material for: BCL2 expression is enriched in advanced prostate cancer with features of lineage plasticity
Source: J Clin Invest. 2024 Sep 17;134(18):e179998. doi: 10.1172/JCI179998 (PMC11405043; doi:10.1172/JCI179998)
Supplement: Supporting data values [file jci-134-179998-s173.xlsx]

## Sheet: 1C
AR-NTD (H-score)
CSPC	CRPC
10	90
10	190
25	85
30	80
30	20
40	250
45	250
50	160
50	250
55	160
60	250
60	10
70	90
70	250
80	130
80	280
80	140
80	210
80	70
80	190
80	70
80	220
90	230
90	210
90	270
90	200
90	200
100	210
100	210
100	100
100	220
100	210
100	230
100	30
100	150
100	0
100	190
110	150
110	100
110	90
115	7.5
115	250
120	70
135	270
140	130
140	170
145	60
150	200
150	80
155	180
165	185
170	200
180	240
180	90
190	155
195	130
200	250
200	210
210	200
280	210

## Sheet: 1D
AR-NTD (H-score)
80
85
160
0
0
0
0
0
5
10
20
30
50
50
50
60
70
70
70
70
70
80
80
80
90
90
90
90
90
90
100
100
100
100
100
100
100
100
100
100
100
100
110
115
120
120
125
130
130
130
130
130
130
135
140
140
140
150
150
150
150
150
150
150
150
150
150
150
150
150
150
155
160
160
160
160
165
170
170
170
170
170
175
180
180
180
180
180
180
180
180
180
180
185
185
190
190
190
190
190
200
200
200
200
200
200
200
200
200
200
200
200
200
200
200
200
200
200
200
200
200
200
200
200
200
200
200
200
200
200
210
210
210
210
210
210
210
210
210
220
220
220
220
220
220
220
225
225
300
0
230
230
235
240
250
250
250
250
250
250
250
250
250
250
250
250
250
250
250
250
250
250
270
270
270
270
280
280
280
280
285
300
300
300
300
300
300

## Sheet: 1E
Overall survival from CRPC (months)	AR-NTD negative	AR-NTD positive
10.7764	1
41.3643	1
11.6963	1
35.8118	1
15.4418	1
10.0864	1
39.163	1
6.86667	1
20.4029	1
28.2881		1
169.893		0
83.32		1
120.249		1
60.4201		1
53.882		1
37.5531		1
29.8979		1
43.8613		1
9.33079		1
142.524		1
12.222		1
102.737		1
69.0281		1
88.9053		1
50.5965		1
67.1554		1
40.97		1
26.6125		1
67.4839		1
54.0791		1
108.125		1
51.3522		1
88.1497		1
64.8227		1
23.557		1
130.105		1
19.7786		1
23.5898		1
73.2992		1
11.1707		0
35.3847		1
83.09		1
50.3994		1
213.425		0
66.6954		1
31.8364		1
50.5965		1
55.0976		1
17.7745		1
58.6131		1
34.3005		1
25.1668		1
60.7158		1
13.8319		0
25.2326		1
200.678		1
48.8552		1
22.2756		1
34.0048		1
43.2042		1
64.987		1
23.557		1
12.6163		1
77.5047		1
42.0871		1
87.7554		1
66.3669		1
17.8402		1
79.8045		1
91.2709		1
37.4217		1
41.2		1
60.2559		1
128.003		1
43.3684		1
94.3264		1
17.0845		1
21.9142		1
102.836		1
89.3653		1
53.0278		1
101.883		1
24.2469		1
38.8016		1
141.999		1
28.2881		1
76.3219		1
113.415		1
64.3627		1
27.0396		1
24.674		1
64.5598		1
92.2237		1
63.9685		1
55.7219		1
23.327		1
17.6431		1
100.142		0
37.3231		1
12.7148		1
53.652		1
108.618		1
13.7005		1
137.728		1
36.896		1
33.2163		1
47.1796		1
26.3168		1
31.9678		1
28.0581		1
17.1174		1
23.2613		1
90.778		1
15.6718		1
28.6166		1
69.4552		1
49.7094		1
66.8268		1
28.4852		1
37.4217		1
18.0702		1
49.9394		1
51.2865		1
8.83796		1
47.2453		1
28.9123		1
31.245		1
59.9602		1
62.3586		1
44.1241		1
18.333		1
96.3305		1
69.4881		1
87.3283		1
54.8348		1
22.7027		1
35.4833		1
20.7314		1
14.1933		1
88.2154		1
59.6973		1
102.179		1
72.4122		1
92.1579		1
62.8842		1
56.4447		1
31.7707		1
36.0747		1
18.2345		1
36.7646		1
65.8083		1
50.8594		1
82.9914		1
92.3222		1
74.9748		1
53.0278		1
97.5133		1
58.7774		1
76.7162		1
19.7458		1
67.4511		1
50.0051		1
26.2511		1
21.4871		1
99.7146		1
111.608		1
23.2284		1
141.243		0
44.8798		1
13.2077		1
48.6909		1
105.727		1
46.9825		1
26.7439		1
67.911		1
91.3037		0
35.4504		1
120.676		1
101.817		1
50.8922		1
70.9337		1
39.2287		1
43.3356		0
23.4912		1
43.1056		1
44.8798		1
105.694		0
	Key	0=censor
		1=death

## Sheet: 2B
BCL2 (H-score)
AR negative	AR positive
2	0
90	10
200	1
300	0
100	30
130	0
50	1
120	0
	50
	0
	0
	0
	0
	15
	0
	0
	0
	0
	0
	0
	2
	35
	0
	0
	1
	5
	0
	80
	3
	15
	0
	0
	5
	20
	70
	0
	85
	0
	0
	0

## Sheet: 2C
Raw numbers	BCL2 negative	BCL2 positive
AR positive	34	6
AR negative	1	7
Percentages	BCL2 negative	BCL2 positive
AR positive	0.85	0.15
AR negative	0.125	0.875

## Sheet: 2D
Patient	181	161	146	150	179	68	47	156	71	5	1	51	54	142	74	21	31	30	134	104	182	3	19	140	84	116	126	20	101	78	49	64	70	154	98	39	57	178	180	152	8	48	9	22	80	27	113	181
AR-NTD (H-score)	0	0	0	0	5	7.5	10	20	30	50	80	90	100	100	130	130	140	140	150	150	160	160	170	175	180	180	180	180	180	190	190	200	200	200	200	210	210	225	225	235	250	250	250	250	270	280	300	300
BCL2 (H-score)	300	2	90	200	100	130	50	120	0	0	10	1	0	30	0	1	0	50	0	0	0	0	15	0	0	0	0	0	0	2	35	0	0	1	5	0	80	3	15	0	0	5	20	70	0	85	0	0

## Sheet: 2E
BCL2 mRNA (FPKM + 1)
AR mRNA ≤ 20th	AR mRNA > 20th
1.83009	2.06285
3.83134	3.36161
2.60489	2.14607
1.30594	2.58083
11.5922	1.62644
3.98976	10.2618
7.67064	3.7183
1.61147	2.37916
4.32762	1.51441
14.6119	1.29785
12.4409	4.0218
6.47241	1.70794
25.3523	2.35122
3.93413	2.62308
2.46042	1.51858
1.5913	1.62147
5.92803	1.81771
2.65792	1.56058
1.24895	1.53598
3.00352	2.41213
12.404	2.09114
1.47634	2.3223
4.24794	3.76383
4.77107	3.18259
16.1126	1.89097
2.47103	1.87022
12.3753	3.21735
2.72231	2.71166
4.80346	2.66867
3.7918	6.39279
2.22877	7.45928
3.92008	2.19573
	1.73361
	1.45342
	1.92454
	1.82331
	8.89651
	6.57865
	1.71734
	2.09949
	3.4221
	2.85894
	1.419
	2.75625
	3.32001
	1.21302
	2.14359
	2.03275
	2.02903
	2.57596
	2.77423
	3.47165
	2.0075
	2.04616
	2.45981
	2.38936
	1.23888
	2.74945
	2.04954
	2.4891
	1.31969
	3.52792
	2.25076
	1.42402
	2.80424
	2.21863
	3.28644
	1.9676
	2.30291
	9.07752
	2.28533
	4.58027
	5.70895
	1.62094
	1.86171
	2.29328
	2.9469
	1.53075
	2.58124
	4.92516
	1.72481
	2.54093
	1.39324
	2.77203
	4.2107
	4.46228
	2.53257
	3.09727
	2.83279
	2.39672
	2.11824
	2.27987
	1.73471
	2.3377
	3.72507
	1.4959
	1.789
	1.7568
	1.65011
	1.792
	1.19382
	1.55048
	2.77842
	1.71127
	3.30991
	2.22118
	3.44511
	1.50297
	1.62901
	2.24665
	1.83975
	3.75547
	5.08532
	1.66571
	1.41018
	1.52448
	4.01415
	1.39071
	1.14546
	1.94973
	2.04279
	4.45021
	2.40393
	1.49949
	1.96197
	1.69332
	1.57749

## Sheet: 2F
BCL2 mRNA (TPM + 1)
AR mRNA ≤ 20th	AR mRNA > 20th
2.83214	19.1959
32.0925	18.9669
7.63354	11.3358
57.3173	5.21868
2.94989	9.99443
12.4982	2.6785
8.09779	6.16973
67.3503	7.10023
17.0253	11.9086
144.145	3.87618
4.63694	2.43946
61.7737	5.98066
7.98317	16.0427
49.0332	5.24738
1.72277	6.89608
6.05694	12.7585
5.23236	5.45263
1	5.14503
10.5193	4.12354
6.08276	3.47158
4.19748	5.63061
4.33941	8.31495
1.80699	18.1607
6.65643	4.20758
33.7031	11.3848
6.76199	8.05568
60.6081	13.5696
4.75259	6.12192
7.01642	2.13726
8.50428	5.50214
9.36523	8.15719
5.93352	1.66928
54.3485	11.6664
11.7591	2.90721
9.84162	4.39448
22.8419	11.0701
24.6084	2.96762
7.20438	5.17531
11.0613	8.94881
7.67786	5.91699
13.8009	2.24128
7.8646	8.47545
	10.8753
	7.77203
	3.81732
	2.09262
	13.2861
	6.86511
	10.6507
	6.344
	8.00352
	8.36029
	7.84629
	12.5985
	9.0514
	6.42597
	4.21024
	5.68135
	3.643
	5.36249
	8.35181
	4.33577
	22.6119
	10.3405
	5.35394
	5.92433
	10.7605
	7.00781
	17.9589
	5.90282
	14.2675
	1.32961
	4.60841
	7.56634
	4.8558
	3.4771
	25.8717
	3.98526
	11.9035
	2.86055
	3.68411
	2.53712
	8.31598
	5.1079
	5.96419
	11.1367
	2.5846
	13.5059
	3.14927
	2.32411
	11.7581
	4.07724
	2.86571
	17.0144
	4.76481
	7.82063
	13.539
	3.21931
	10.5554
	4.42589
	7.24982
	3.42383
	2.38614
	10.0257
	8.52153
	4.21528
	5.80009
	13.425
	10.084
	4.68808
	8.13922
	6.25208
	4.35329
	4.10564
	2.5299
	7.16863
	5.89979
	3.28945
	2.82047
	2.69405
	4.78266
	4.75332
	8.90385
	6.03848
	4.78777
	3.33928
	3.54725
	4.33451
	7.55843
	2.36099
	1.50832
	10.331
	18.3007
	3.96345
	38.8012
	2.72508
	8.83932
	5.25596
	3.65294
	13.9157
	17.3385
	13.2494
	4.25126
	5.24208
	10.4306
	5.36205
	4.76213
	12.4056
	5.26908
	35.185
	11.1906
	9.35839
	4.09063
	5.28391
	11.2182
	4.77419
	7.56948
	4.92723
	3.29523
	5.95362
	5.7362
	9.82003
	1.6571
	7.48383
	2.38584
	6.42151
	2.98329
	10.6126

## Sheet: 2G
Overall survival from CRPC (months)	BCL2 negative	BCL2 positive
28.2875	1
169.889	0
23.5565	1
17.7741	1
200.674	1
17.8398	1
12.616	1
17.0842	1
60.2546	1
38.8008	1
76.3203	1
27.039	1
64.5585	1
141.996	1
64.3614	1
33.2156	1
26.3162	1
35.4825	1
82.9897	1
74.9733	1
26.7433	1
43.3347	0
67.154	1
55.0965	1
59.9589	1
15.4415	1
100.14	0
18.2341	1
69.4538	1
50.0041	1
142.522	1
102.834	1
36.7639	1
53.0267	1
35.384		1
17.6427		1
6.86653		1
25.232		1
97.5113		1
14.193		1
35.4497		1
41.3634		1
39.1622		1
20.4025		1
10.7762		1
11.6961		1
10.0862		1
	Key	0=censor
		1=death

## Sheet: 2I
Cytoplasmic BCL2 expression (OD)
AR negative	AR positive
0.0225833	0.025098
0.0340417	0.0127055
0.013034	0.00697
0.019603	0.017795
0.0153133	0.00816833
0.0324177	0.0186253
0.153692	0.0130657
0.007475	0.00886067
0.0255267	0.0112617
0.0165773	0.0170873
0.0214713	0.01083
0.0296705	0.0115733
0.0200447	0.014911
0.0176587	0.009439
0.020935	0.005391
0.00995967	0.010623
0.0353267	0.008298
0.0107783	0.00856133
0.00652567	0.011786
0.00747633	0.011445
0.0106043	0.007754
0.015344	0.0117955
0.009921	0.00581767
0.0113637	0.006997
0.00832167	0.00973367
0.024393	0.0132357
0.020134	0.00656733
0.00303467	0.00874267
0.00451233	0.0130533
0.017994	0.010067
0.0154137	0.00706267
0.004303	0.013658
0.0107833	0.020498
0.0128257	0.0371335
0.018321	0.0092335
0.0174817	0.010751
0.0104393	0.00748067
0.0194975	0.0139407
0.012644	0.0121083
0.0101973	0.0168503
0.006539	0.0103837
0.0252937	0.0131725
0.0242697	0.0102585
0.015744	0.00600533
0.00785333	0.00691033
0.010533	0.0071355
0.00974267	0.00765767
0.012888	0.0106443
0.008265	0.0117713
0.007913	0.00551367
	0.0104433
	0.009577
	0.0163123
	0.009521
	0.005768
	0.0122933
	0.00404367
	0.007134
	0.0146723
	0.0076555
	0.004859
	0.00640433
	0.00995867
	0.00971433
	0.0120853
	0.035932
	0.0154887
	0.062098
	0.018564
	0.0237043
	0.0123543
	0.00659067
	0.039023
	0.00598067
	0.0196117
	0.0183233
	0.0108425
	0.011957
	0.008397
	0.0164685
	0.00848133
	0.0132517
	0.022492
	0.0193593
	0.00879367
	0.075385
	0.0127977
	0.0092055
	0.0109367
	0.016418
	0.00913433
	0.005269
	0.011092
	0.0139397
	0.00622933
	0.0141987
	0.0122497
	0.0104495
	0.010673
	0.009236
	0.0184403
	0.0141143
	0.017209
	0.00701633
	0.0101093
	0.025634
	0.0136365
	0.012675
	0.0183717
	0.005209
	0.019501
	0.0766563
	0.015995
	0.00816267
	0.012399
	0.0132533
	0.013982
	0.02867
	0.00647867
	0.0205453
	0.0119233
	0.023462
	0.0446077
	0.020073
	0.00866967
	0.0449313
	0.0194907

[truncated: 49 more sheets: 3A, 3B, 3C, 3D, 3E, 3F, 4A, 4B, 4D, 5A, 6B, 6C, 6E, 6F, 9A, 9B, 9C, 9D, 9E, S2A …]
